# Supplementary material for: Urinary Proteomics Profiles Are Useful for Detection of Cancer Biomarkers and Changes Induced by Therapeutic Procedures
Source: Molecules. 2019 Feb 22;24(4):794. doi: 10.3390/molecules24040794 (PMC6412696; doi:10.3390/molecules24040794)
Supplement: Supplementary file 1 [file molecules-24-00794-s001.zip]

Archive with 14 entries (14 files):
- Table S4.docx
- Table S2.docx
- Supplementary Figures captions.docx
- Figure S1.tif
- Figure S5.tif
- Figure S4.tif
- Figure S3.tif
- Figure S2.tif
- Table S1.xlsx
- Table S8.docx
- Table S7.docx
- Table S6.docx
- Table S5.docx
- Table S3.docx
