# Supplementary material for: Urinary Proteomics Profiles Are Useful for Detection of Cancer Biomarkers and Changes Induced by Therapeutic Procedures
Source: Molecules. 2019 Feb 22;24(4):794. doi: 10.3390/molecules24040794 (PMC6412696; doi:10.3390/molecules24040794)
Supplement: Supplementary file 1 [file molecules-24-00794-s001.zip › Table S1.xlsx]

## Sheet: Sheet1
Table S1. List of all proteins identified in the samples analyzed, with the total spectral count (SpC) for each patient or the average (avg) for each group.
Uniprot Accession	Gene name	Reference	pI	MW	SpC_HS_avg	SpC_HNSCC_avg	SpC_Thyroid_avg	SpC_P20_before	SpC_P20_after	SpC_P11_before	SpC_P11_after
P02585	TNNC2	Troponin C, skeletal muscle	4.2	18.1	0	0	0.333333	0	0	0	0
E9PMR3	WRAP53	Telomerase Cajal body protein 1	4.22	31	0	0.125	0	0	0	0	0
P0DJD7	PGA4	Pepsin A-4	4.34	42	0	0	0.111111	0	0	0	0
P27482	CALML3	Calmodulin-like protein 3	4.42	16.9	0.125	0	0	0	0	0	0
Q9NZT1	CALML5	Calmodulin-like protein 5	4.44	15.9	1.75	0	0.333333	0	0	0	0
P31431	SDC4	Syndecan-4	4.5	21.6	0	0.125	0.666667	0.5	0	0	0
Q9BYE9	CDHR2	Cadherin-related family member 2	4.5	141.5	0	0	0.111111	0	0	0	0
E7EMB3	CALM2	Calmodulin	4.56	21.7	0	0.625	0	2	0	0	0
P10451	SPP1	Osteopontin	4.58	35.4	5.625	7.375	11.4444	14	2.66667	13	3.33333
A0A0C4DH25	IGKV3D-20	Immunoglobulin kappa variable 3-20	4.59	12.5	1.125	1.125	1.33333	0	0	2	0
Q02747	GUCA2A	Guanylin	4.59	12.4	0	0.25	0.111111	0	0	0	0
P10645	CHGA	Chromogranin-A	4.6	50.7	0	0.375	0.666667	1	1.83333	1	0
P01614	IGKV2D-40	Immunoglobulin kappa variable 2D-40	4.61	13.3	0.625	0.75	1.38889	0	0	1.5	0.666667
P07476	IVL	Involucrin	4.61	68.4	2.625	0	0.166667	0	0	0.5	0
P18827	SDC1	Syndecan-1	4.63	32.4	0	0	0.444444	0	0	0	0
P80723	BASP1	Brain acid soluble protein 1	4.63	22.7	0	0.25	0	0	0	0	0
P56537	EIF6	Eukaryotic translation initiation factor 6	4.68	26.6	0.25	0.125	0.222222	0	0.166667	0	0
Q5HYB6	DKFZp686J1372	Epididymis luminal protein 189	4.74	27.2	0.125	0	0	0	0	0	0
P22223	CDH3	Cadherin-3	4.75	91.4	0	0	0.111111	0	0	0	0
P01593	IGKV1D-33	Immunoglobulin kappa variable 1D-33	4.78	12.8	0.125	0.625	0.5	0	0	1.5	0.333333
A0A087WXI5	CDH1	Cadherin-1	4.79	100	5.5	2.625	5.27778	1	2.33333	3.5	3
P19022	CDH2	Cadherin-2	4.81	99.7	1.875	0.625	2.55556	0.5	0	3	0
Q07507	DPT	Dermatopontin	4.82	24	0	0.25	0	0	0.166667	0	0
P05937	CALB1	Calbindin	4.83	30	0	0	0.111111	0	0	0	0
P06870	KLK1	Kallikrein-1	4.83	28.9	0.125	0.5	1.11111	1	0	0	0
P31946	YWHAB	14-3-3 protein beta/alpha	4.83	28.1	0.125	0	0	0	0	0	0
Q13113	PDZK1IP1	PDZK1-interacting protein 1	4.83	12.2	0	0.125	0	0.5	0	0	0
P25815	S100P	Protein S100-P	4.88	10.4	0	0.375	0	0	0	0	0
P24821	TNC	Tenascin	4.89	240.7	0	0	0.333333	0	0	0	0
X5DQS5	CADM1	Cell adhesion molecule 1 (Fragment)	4.89	48.6	0.375	0.125	0	0.5	0	0	0
A0A0G2JMW3	CDHR5	Cadherin-related family member 5	4.91	88.1	0.125	0	0.333333	0	0	0	0
P24855	DNASE1	Deoxyribonuclease-1	4.91	31.4	2.25	4.375	2.94444	8	0.5	0.5	3.33333
E7EX29	YWHAZ	14-3-3 protein zeta/delta (Fragment)	4.92	28	0	0.125	0	0.5	0	0	0
P07204	THBD	Thrombomodulin	4.92	60.3	0	0.125	0.222222	0.5	0	0	0
P10599	TXN	Thioredoxin	4.92	11.7	0.875	0.125	0	0.5	0	0	0.333333
P35555	FBN1	Fibrillin-1	4.93	312	0	0	0.111111	0	0	0	0
Q9H299	SH3BGRL3	SH3 domain-binding glutamic acid-rich-like protein 3	4.93	10.4	0	0.625	0	0	0	0	1.33333
C9JJE7	MUC20	Mucin-20	4.94	73.1	0	0	0.111111	0	0	0	0
P01619	IGKV3-20	Immunoglobulin kappa variable 3-20	4.96	12.5	1.125	1.75	2.22222	0	0.166667	4	0.666667
P13646	KRT13	Keratin, type I cytoskeletal 13	4.96	49.6	0.875	0.125	0.166667	0	0	0.5	0
Q2M2I5	KRT24	Keratin, type I cytoskeletal 24	4.96	55.1	0.125	0	0.166667	0	0	0.5	0
P45379	TNNT2	Troponin T, cardiac muscle	4.97	35.9	0	0.125	0	0	0	0	0
Q8NBJ4	GOLM1	Golgi membrane protein 1	4.97	45.3	0.125	0	0.222222	0	0	0	0
P55290	CDH13	Cadherin-13	4.98	78.2	0.25	0.375	0.5	0	0	0.5	0
P32418	SLC8A1	Sodium/calcium exchanger 1	5	108.5	0	0	0.166667	0	0	0.5	0
P39059	COL15A1	Collagen alpha-1(XV) chain	5	141.6	0.75	0.375	0.666667	0	0	0	0.333333
Q7Z5P9	MUC19	Mucin-19	5.01	804.8	0.125	0	0	0	0	0	0
Q96FE7	PIK3IP1	Phosphoinositide-3-kinase-interacting protein 1	5.01	28.2	0.625	0.25	1.88889	1	0	0	0
P02763	ORM1	Alpha-1-acid glycoprotein 1	5.02	23.5	2	1.25	4.66667	0	0	5	3.33333
Q08174	PCDH1	Protocadherin-1	5.03	114.7	0	0.125	0.166667	0	0	0.5	0
Q8WY54	PPM1E	Protein phosphatase 1E	5.03	84.9	0	0.125	0	0.5	0	0	0
P08779	KRT16	Keratin, type I cytoskeletal 16	5.05	51.2	0.75	0	0.166667	0	0	0.5	0.333333
P11684	SCGB1A1	Uteroglobin	5.06	10	0.25	0.5	0.166667	0	0	0.5	0.333333
A0A087WXC9	MADCAM1	Mucosal addressin cell adhesion molecule 1	5.07	42.4	0.25	0.25	0.222222	1	0	0	0
P05060	CHGB	Secretogranin-1	5.07	78.2	0	0	0.222222	0	0	0	0
P49454	CENPF	Centromere protein F	5.07	367.5	0	0	0.166667	0	0	0.5	0
Q12805	EFEMP1	EGF-containing fibulin-like extracellular matrix protein 1	5.07	54.6	0	0.625	0.388889	0.5	0.666667	0.5	0
Q7Z5L0	VMO1	Vitelline membrane outer layer protein 1 homolog	5.07	21.5	1	2	2.77778	2.5	0	2	1.33333
P98164	LRP2	Low-density lipoprotein receptor-related protein 2	5.08	521.6	2	2.625	1.33333	4.5	0.833333	0	0
Q9UNZ2	NSFL1C	NSFL1 cofactor p47	5.1	40.5	0.125	0	0.111111	0	0	0	0
O95153	TSPOAP1	Peripheral-type benzodiazepine receptor-associated protein 1	5.11	199.9	0	0	0.111111	0	0	0	0
P19652	ORM2	Alpha-1-acid glycoprotein 2	5.11	23.6	0.75	0.125	3.11111	0	0	3	0.666667
P08727	KRT19	Keratin, type I cytoskeletal 19	5.14	44.1	0.125	0.375	0.166667	0	0	0.5	0.666667
P16870	CPE	Carboxypeptidase E	5.14	53.1	0	0.125	0	0	0	0	0
P11021	HSPA5	78 kDa glucose-regulated protein	5.16	72.3	0.125	0	0	0	0	0	0
A0A140TA33	TNXB	Tenascin-X	5.17	458	0.25	0	0.444444	0	0	0	0
P01624	IGKV3-15	Immunoglobulin kappa variable 3-15	5.19	12.5	0	0.375	0	0	0	0	0
H3BP20	HEXA	Beta-hexosaminidase	5.21	62	0	0	0.111111	0	0	0	0.333333
P13645	KRT10	Keratin, type I cytoskeletal 10	5.21	58.8	0.875	0.875	1.88889	3.5	0	4	5.33333
K7N7A8	3 SV	Uncharacterized protein (Fragment)	5.22	48.8	0	0.5	0	2	0	0	0
P19320	VCAM1	Vascular cell adhesion protein 1	5.22	81.2	0.5	0.625	0.333333	0	1	0	0
P01591	JCHAIN	Immunoglobulin J chain	5.24	18.1	0.125	0	0.555556	0	0	1	0
P35527	KRT9	Keratin, type I cytoskeletal 9	5.24	62	2.875	0.375	1.05556	1	0	1.5	9.66667
P06312	IGKV4-1	Immunoglobulin kappa variable 4-1	5.25	13.4	0.125	0.5	0.666667	0	0	1	0
Q08380	LGALS3BP	Galectin-3-binding protein	5.27	65.3	2.875	3.5	4.05556	4.5	0	0.5	0
A0A0A0MRZ8	IGKV3D-11	Protein IGKV3D-11 (Fragment)	5.29	12.6	0	0.625	0.222222	0	0	0	0
P09603	CSF1	Macrophage colony-stimulating factor 1	5.29	60.1	0	0.375	1.72222	0.5	0	1.5	0
P14543	NID1	Nidogen-1	5.29	136.3	2	2.875	3.22222	1.5	4	2	2.33333
P80748	IGLV3-21	Immunoglobulin lambda variable 3-21	5.29	12.4	0	0.125	0.166667	0	0	0.5	0.333333
P17900	GM2A	Ganglioside GM2 activator	5.31	20.8	1.125	0.875	1.44444	0	1.83333	1	0.666667
P16070	CD44	CD44 antigen	5.33	81.5	2.875	3.125	5.22222	4	0	5	1.66667
Q02487	DSC2	Desmocollin-2	5.34	99.9	0.125	0	0	0	0	0	0
Q9GZX9	TWSG1	Twisted gastrulation protein homolog 1	5.34	25	0	0	0.333333	0	0	0	0
X6R868	CEL	Bile salt-activated lipase	5.34	79.6	0	0.125	0	0	0	0	0
O60494	CUBN	Cubilin	5.35	398.5	0.625	1.125	0.555556	4	0	0	0
P53990	IST1	IST1 homolog	5.35	39.7	0	0.125	0	0.5	0	0	0
Q9HCU0	CD248	Endosialin	5.35	80.8	0	0	0.111111	0	0	0	0
P62736	ACTA2	Actin, aortic smooth muscle	5.39	42	0.5	1.25	0.333333	5	0	0	0.333333
Q6UXB8	PI16	Peptidase inhibitor 16	5.39	49.4	0	0	0.111111	0	0	0	0
P06576	ATP5B	ATP synthase subunit beta, mitochondrial	5.4	56.5	0	0	0.111111	0	0	0	0
Q14247	CTTN	Src substrate cortactin	5.4	61.5	0	0	0.111111	0	0	0	0
P12109	COL6A1	Collagen alpha-1(VI) chain	5.43	108.5	0.125	2.25	0.222222	5.5	0.833333	0	1
P30530	AXL	Tyrosine-protein kinase receptor UFO	5.43	98.3	0	0.375	0.5	1.5	0	0.5	0
P05783	KRT18	Keratin, type I cytoskeletal 18	5.45	48	0	0.375	0.166667	0	0	0.5	0
Q9BXP8	PAPPA2	Pappalysin-2	5.47	198.4	0	0.125	0	0.5	0	0	0
P04275	VWF	von Willebrand factor	5.48	309.1	0	0	0	0	0	0	0
P06703	S100A6	Protein S100-A6	5.48	10.2	0	0	0	0	0	0	0
P15144	ANPEP	Aminopeptidase N	5.48	109.5	0.25	5.25	0.111111	17	1.66667	0	1.33333
P60709	ACTB	Actin, cytoplasmic 1	5.48	41.7	0.75	1.625	0.5	6.5	0	0.5	1
O43451	MGAM	Maltase-glucoamylase, intestinal	5.5	209.7	0	1	0	4	0	0	0
O60888	CUTA	Protein CutA	5.5	19.1	0	0.125	0	0.5	0	0	0.333333
P01040	CSTA	Cystatin-A	5.5	11	0	0.375	0	0	0	0	0
D6RF35	GC	Vitamin D-binding protein	5.52	53	2.25	0.625	3.5	2	0.833333	8.5	3.33333
P01011	SERPINA3	Alpha-1-antichymotrypsin	5.52	47.6	4.5	1.875	5.5	0.5	1.5	8.5	5.33333
P11142	HSPA8	Heat shock cognate 71 kDa protein	5.52	70.9	0	0.125	0	0.5	0	0	0
Q99715	COL12A1	Collagen alpha-1(XII) chain	5.53	332.9	0	0.25	0	1	0	0	0
O95497	VNN1	Pantetheinase	5.55	57	0	0.625	0	2.5	0.5	0	0
Q5T2W1	PDZK1	Na(+)/H(+) exchange regulatory cofactor NHE-RF3	5.55	57.1	0	0.25	0	1	0	0	0
A0A024R6I7	SERPINA1	Alpha-1-antitrypsin	5.59	46.7	19.75	6.625	10.5556	6.5	0	24	0
P01009	SERPINA1	Alpha-1-antitrypsin	5.59	46.7	20.125	6.75	12	7	0	28	24
Q562R1	ACTBL2	Beta-actin-like protein 2	5.59	42	0.5	0.75	0.333333	2.5	0	0	0
C9JF17	APOD	Apolipoprotein D (Fragment)	5.6	24.1	1	0.625	4	0.5	0	1	0
Q9H3G5	CPVL	Probable serine carboxypeptidase CPVL	5.62	54.1	0	0.375	0	1.5	0	0	0
C9JC84	FGG	Fibrinogen gamma chain	5.63	52.3	0	0.125	0.333333	0	0	1	1.33333
O00187	MASP2	Mannan-binding lectin serine protease 2	5.63	75.7	0	1.125	0.777778	0	0	0	0
P13473	LAMP2	Lysosome-associated membrane glycoprotein 2	5.63	44.9	0.25	0.375	0.222222	1.5	0	0	0
P09211	GSTP1	Glutathione S-transferase P	5.64	23.3	0	0.125	0	0.5	0	0	0
Q05682	CALD1	Caldesmon	5.66	93.2	0	0	0.111111	0	0	0	0
O95907	SLC16A8	Monocarboxylate transporter 3	5.67	52.3	0	0	0.166667	0	0	0.5	0
P05452	CLEC3B	Tetranectin	5.67	22.5	0	0.375	0	1.5	0	0	0
Q14019	COTL1	Coactosin-like protein	5.67	15.9	0	0.25	0	0	0	0	0
Q6UX06	OLFM4	Olfactomedin-4	5.69	57.2	0	0.25	0	0	0	0	0
P02751	FN1	Fibronectin	5.71	262.5	0.625	1.25	3.11111	3	0	2	0
P62495	ETF1	Eukaryotic peptide chain release factor subunit 1	5.71	49	0	0.125	0	0	0	0	0
Q03167	TGFBR3	Transforming growth factor beta receptor type 3	5.71	93.4	0	0	0.111111	0	0	0	0
C9JV77	AHSG	Alpha-2-HS-glycoprotein	5.72	39.4	0.375	0.625	1.22222	1	2	2	3.33333
P00450	CP	Ceruloplasmin	5.72	122.1	4.5	1.375	3.83333	0	0.166667	11.5	8.33333
E9PJN2	SGK1	Serine/threonine-protein kinase Sgk1 (Fragment)	5.73	16.1	0	0.125	0	0	0	0	0
P02649	APOE	Apolipoprotein E	5.73	36.1	0	0.625	0	2.5	0	0	0
P08473	MME	Neprilysin	5.73	85.5	0	0.125	0	0.5	0	0	0
P01833	PIGR	Polymeric immunoglobulin receptor	5.74	83.2	0.5	4.125	1.05556	8.5	2.5	1.5	0.666667
P02647	APOA1	Apolipoprotein A-I	5.76	30.8	1.75	0.25	5.11111	1	0.166667	15	12
P02766	TTR	Transthyretin	5.76	15.9	1.75	1.5	1.88889	2.5	5.33333	4	1.33333
O14745	SLC9A3R1	Na(+)/H(+) exchange regulatory cofactor NHE-RF1	5.77	38.8	0	0.5	0	2	0	0	0
A0A0G2JLV7	LAIR1	Leukocyte-associated immunoglobulin-like receptor 1	5.78	31.5	0.25	1.5	2.5	1.5	0	1.5	0.666667
P02452	COL1A1	Collagen alpha-1(I) chain	5.8	138.9	0	0.25	0	0	0.166667	0	0
P04004	VTN	Vitronectin	5.8	54.3	0	0.625	1	1	0.166667	2	1
H3BPK4	MYLPF	Myosin regulatory light chain 2, skeletal muscle isoform (Fragment)	5.81	22	0	0	1.66667	0	0	0	0
Q9HB40	SCPEP1	Retinoid-inducible serine carboxypeptidase	5.81	50.8	0.125	0	0	0	0	0	0
P01133	EGF	Pro-epidermal growth factor	5.85	133.9	2.75	5.875	6.72222	10.5	0.5	1.5	1
Q16651	PRSS8	Prostasin	5.85	36.4	0	0.125	0.111111	0	0	0	0
P04217	A1BG	Alpha-1B-glycoprotein	5.86	54.2	2.375	1.25	2.72222	0.5	3.83333	5.5	7.33333
Q08188	TGM3	Protein-glutamine gamma-glutamyltransferase E	5.86	76.6	0.25	0	0	0	0	0	0
Q9H8L6	MMRN2	Multimerin-2	5.86	104.3	0.125	0	0	0	0	0	0
P01834	IGKC	Ig kappa chain C region	5.87	11.6	5.125	15	15.6111	3.5	26	18.5	27
P10809	HSPD1	60 kDa heat shock protein, mitochondrial	5.87	61	0	0.125	0	0.5	0	0	0
X6RBG4	UMOD	Uromodulin	5.87	75.6	6.5	22.625	33.8889	23	4	24	18.6667
H7C2N5	KIAA1324L	UPF0577 protein KIAA1324-like (Fragment)	5.88	106.3	0	0.125	0	0	0	0	0
Q99519	NEU1	Sialidase-1	5.88	45.4	0.125	0	0	0	0	0	0.333333
A0A0A0MR85	GSTM4	Glutathione S-transferase Mu 4	5.9	25.5	0	0.125	0	0.5	0	0	0
Q12860	CNTN1	Contactin-1	5.9	113.2	0	0.125	0	0.5	0	0	0
Q9UGI9	PRKAG3	5'-AMP-activated protein kinase subunit gamma-3	5.9	54.2	0.125	0	0	0	0	0	0
Q9ULD6	INTU	Protein inturned	5.9	105.6	0	0	0.222222	0	0	0	0
P60174	TPI1	Triosephosphate isomerase	5.92	30.8	0	0	0.222222	0	0	0	0.333333
Q6UXG3	CD300LG	CMRF35-like molecule 9	5.92	36	0	0.125	0.111111	0	0	0	0
P05451	REG1A	Lithostathine-1-alpha	5.94	18.7	0	0.125	0	0	0	0	0.333333
P22891	PROZ	Vitamin K-dependent protein Z	5.97	44.7	0.5	0	0.222222	0	0	0	0
P22792	CPN2	Carboxypeptidase N subunit 2	5.99	60.5	0	1.125	0.166667	2.5	0.833333	0.5	1.33333
Q7Z794	KRT77	Keratin, type II cytoskeletal 1b	5.99	61.9	1.75	0.25	1.44444	1	0	1	0.666667
P10253	GAA	Lysosomal alpha-glucosidase	6	105.3	2.875	5.25	1.27778	11	0.333333	0.5	3
P02671	FGA	Fibrinogen alpha chain	6.01	94.9	0.875	2.25	2.72222	0.5	0.5	3.5	1
P39060	COL18A1	Collagen alpha-1(XVIII) chain	6.01	178.1	0.5	0.875	0.5	1.5	0.166667	0.5	0
O43895	XPNPEP2	Xaa-Pro aminopeptidase 2	6.04	75.6	0	0.25	0	1	0	0	0
P08185	SERPINA6	Corticosteroid-binding globulin	6.04	45.1	0.625	0	0.388889	0	0	0.5	0
P27487	DPP4	Dipeptidyl peptidase 4	6.04	88.2	0	1	0	3.5	0	0	0
O95336	PGLS	6-phosphogluconolactonase	6.05	27.5	0	0.125	0	0	0.333333	0	0
P07195	LDHB	L-lactate dehydrogenase B chain	6.05	36.6	0	0.625	0	2.5	0	0	0
P25311	AZGP1	Zinc-alpha-2-glycoprotein	6.05	34.2	1.375	3.625	9.27778	0	0	5.5	3.66667
Q7Z3U7	MON2	Protein MON2 homolog	6.06	190.2	0.125	0	0	0	0	0	0
A0A0C4DFZ2	ARSA	Arylsulfatase A	6.07	53.8	1.375	1.125	0.333333	3.5	0	1	1
P02753	RBP4	Retinol-binding protein 4	6.07	23	0	6	0	0	31	0	0
A0A0G2JMB2	IGHA2	Ig alpha-2 chain C region (Fragment)	6.1	36.5	1.625	2.125	1.16667	2.5	0	2.5	0
O95460	MATN4	Matrilin-4	6.1	68.4	0	0	0.222222	0	0	0	0
Q9UBG3	CRNN	Cornulin	6.1	53.5	1.25	0	0.333333	0	0	1	0
P06702	S100A9	Protein S100-A9	6.13	13.2	1	0.875	1.94444	0	0	5.5	3.33333
Q15904	ATP6AP1	V-type proton ATPase subunit S1	6.14	52	0	0	0.222222	0	0	0	0
A0A1B0GUU9	IGHM	Ig mu chain C region (Fragment)	6.15	51.9	0	0.125	0.166667	0	0	0.5	0
P16444	DPEP1	Dipeptidase 1	6.15	45.6	0	0.5	0.166667	1	0	0.5	0
Q09666	AHNAK	Neuroblast differentiation-associated protein AHNAK	6.15	628.7	0.125	0	0	0	0	0	0
E7EQR4	EZR	Ezrin	6.16	69.3	0	1.375	0.166667	4.5	0	0.5	0.333333
Q9ULI3	HEG1	Protein HEG homolog 1	6.18	147.4	0.125	0.125	0.666667	0.5	0	0	0
P08571	CD14	Monocyte differentiation antigen CD14	6.23	40.1	1	2.125	2.72222	0.5	7.5	3.5	2.66667
P15309	ACPP	Prostatic acid phosphatase	6.24	44.5	0	2.375	2.11111	0.5	0	0	0
P02760	AMBP	Protein AMBP	6.25	39	2.125	18.5	8.27778	5.5	23.6667	9.5	19.6667
P43251	BTD	Biotinidase	6.25	61.1	0	0.375	0	0	0	0	0.333333
P10909	CLU	Clusterin	6.27	52.5	1.25	2.875	2.88889	7	0.5	4	0.666667
P02768	ALB	Serum albumin	6.28	69.3	26.75	11	38.3889	11	1.16667	50.5	27.6667
P06396	GSN	Gelsolin	6.28	85.6	0.375	1.75	2.66667	0	3.33333	2	0.333333
P05543	SERPINA7	Thyroxine-binding globulin	6.3	46.3	0.125	0	0.222222	0	0	0	0
P07858	CTSB	Cathepsin B	6.3	37.8	0.5	0.625	0.444444	1	0	0	0
P01019	AGT	Angiotensinogen	6.32	53.1	0.625	0.625	0	0	1.66667	0	2
Q9UHL4	DPP7	Dipeptidyl peptidase 2	6.32	54.3	0.125	0.25	0.5	0	0	1.5	2
A0A087WSZ2	ACTN3	Alpha-actinin-3	6.39	107.6	0	0	0.222222	0	0	0	0
A0A0A0MTS7	TTN	Titin	6.39	3992.2	0	0	0.333333	0	0	0	0
O00468	AGRN	Agrin	6.39	217.1	0	0.25	0	0	0.166667	0	0
P01024	C3	Complement C3	6.4	187	0.875	1.25	1.66667	0	0	5	4
P04792	HSPB1	Heat shock protein beta-1	6.4	22.8	0.125	0	0	0	0	0	0
Q9Y5K6	CD2AP	CD2-associated protein	6.4	71.4	0	0.125	0	0.5	0	0	0
J3KNS1	AGTPBP1	Cytosolic carboxypeptidase 1	6.43	143.1	0	0	0.111111	0	0	0	0
Q8TD57	DNAH3	Dynein heavy chain 3, axonemal	6.43	470.5	0.125	0	0	0	0	0	0
P01023	A2M	Alpha-2-macroglobulin	6.46	163.2	0	0.25	1.66667	0	0	5	4.66667
Q13332	PTPRS	Receptor-type tyrosine-protein phosphatase S	6.46	216.9	0.375	0.25	0.611111	0	0	0.5	0
P33908	MAN1A1	Mannosyl-oligosaccharide 1,2-alpha-mannosidase IA	6.47	72.9	0	0.125	0	0.5	0	0	0
O14773	TPP1	Tripeptidyl-peptidase 1	6.48	61.2	0.125	0.625	0.333333	0	0	1	2
Q7KYR7	BTN2A1	Butyrophilin subfamily 2 member A1	6.48	59.6	0	0.125	0	0.5	0	0	0
Q96RW7	HMCN1	Hemicentin-1	6.49	613	0	0.125	0.555556	0	0	0	0
P01876	IGHA1	Ig alpha-1 chain C region	6.51	37.6	1.875	3	1.94444	4	0	4.5	2.66667
P98160	HSPG2	Basement membrane-specific heparan sulfate proteoglycan core protein	6.51	468.5	2.375	5.375	6.11111	6	10.6667	1	3.33333
Q9BRK4	LZTS2	Leucine zipper putative tumor suppressor 2	6.51	72.7	0	0	0	0	0	0	0
A0A087WV17	OSCAR	Osteoclast-associated immunoglobulin-like receptor	6.52	30.8	0.625	0.75	0.111111	2	0	0	0.666667
A0A0C4DG49	PVR	Poliovirus receptor	6.52	45.3	0	0	0.222222	0	0	0	0
O00241	SIRPB1	Signal-regulatory protein beta-1	6.52	43.2	0.125	0.25	0	0	0	0	0
P61769	B2M	Beta-2-microglobulin	6.52	13.7	0.125	0.625	0.666667	0	2.16667	1	0
F5H619	HEATR5A	HEAT repeat-containing protein 5A	6.55	222.6	0.125	0.25	0	0	0	0	0.333333
P05155	SERPING1	Plasma protease C1 inhibitor	6.55	55.1	0.25	4	2.27778	8.5	0	1.5	0
P16278	GLB1	Beta-galactosidase	6.57	76	0	0.625	0	2.5	0	0	0.333333
P00738	HP	Haptoglobin	6.58	45.2	1.5	0.125	2	0.5	0	6	5.33333
P08294	SOD3	Extracellular superoxide dismutase [Cu-Zn]	6.61	25.8	0	0.25	0	1	0	0	0
P51884	LUM	Lumican	6.61	38.4	0	0	0.444444	0	0	1	0.333333
Q16769	QPCT	Glutaminyl-peptide cyclotransferase	6.61	40.9	1.125	1.625	1.27778	2	0.5	0.5	0.666667
X6R8A1	CTSA	Carboxypeptidase	6.61	56.2	0.75	0.125	0	0.5	0	0	0
Q9UHG2	PCSK1N	ProSAAS	6.62	27.4	0	0.125	0.666667	0.5	0	0	0
Q01459	CTBS	Di-N-acetylchitobiase	6.64	43.7	0.625	0.375	0.555556	0	0	0	0
Q8WZ75	ROBO4	Roundabout homolog 4	6.64	107.4	0	0.375	0	1.5	0	0	0
P54802	NAGLU	Alpha-N-acetylglucosaminidase	6.65	82.2	1.75	2	1.33333	2.5	0	4	3.66667
A0A1B0GW23	ABHD14A-ACY1	Protein ABHD14A-ACY1 (Fragment)	6.67	65.4	0.5	0.875	0	3.5	0	0	0
O43150	ASAP2	Arf-GAP with SH3 domain, ANK repeat and PH domain-containing protein 2	6.68	111.6	0	0	0.166667	0	0	0.5	0
P12111	COL6A3	Collagen alpha-3(VI) chain	6.68	343.5	0	0.125	0.111111	0	0	0	0
P01008	SERPINC1	Antithrombin-III	6.71	52.6	0	0.25	0	0	0	0	1.33333
Q9BZG9	LYNX1	Ly-6/neurotoxin-like protein 1	6.71	14	0.25	0.75	0.222222	0.5	0	0	0
P26998	CRYBB3	Beta-crystallin B3	6.73	24.2	0	0	0.111111	0	0	0	0.333333
P11117	ACP2	Lysosomal acid phosphatase	6.74	48.3	0.125	0	0	0	0	0	0
P26992	CNTFR	Ciliary neurotrophic factor receptor subunit alpha	6.76	40.6	0.375	0	0.333333	0	0	0	0
P36871	PGM1	Phosphoglucomutase-1	6.76	61.4	0	0	1.66667	0	0	0	0
P31151	S100A7	Protein S100-A7	6.77	11.5	0	0	0.333333	0	0	1	0
Q15485	FCN2	Ficolin-2	6.77	34	0	0.25	0	0	0	0	0
P20674	COX5A	Cytochrome c oxidase subunit 5A, mitochondrial	6.79	16.8	0.125	0	0	0	0	0	0
P01042	KNG1	Kininogen-1	6.81	71.9	1.375	2.75	6.38889	3.5	1.33333	2.5	0.666667
P29508	SERPINB3	Serpin B3	6.81	44.5	0.125	0	0	0	0	0	0
Q709C8	VPS13C	Vacuolar protein sorting-associated protein 13C	6.83	422.1	0	0.125	0	0	0	0	0
P25940	COL5A3	Collagen alpha-3(V) chain	6.87	172	0	0.125	0	0	0	0	0
B7ZKJ8	ITIH4	ITIH4 protein	6.89	103.8	2	9	5.27778	10.5	7.33333	8.5	8.33333
P12268	IMPDH2	Inosine-5'-monophosphate dehydrogenase 2	6.9	55.8	0	0.625	0	0	0	0	0
M9MML6	FCGR3B	Low affinity immunoglobulin gamma Fc region receptor III-B	6.92	29.9	0	0.5	0.222222	2	0	0	0
P02750	LRG1	Leucine-rich alpha-2-glycoprotein	6.95	38.2	1.625	1.75	3.94444	0.5	0.166667	5.5	8.33333
P05107	ITGB2	Integrin beta-2	6.95	84.7	0.125	0	0	0	0	0	0
Q12907	LMAN2	Vesicular integral-membrane protein VIP36	6.95	40.2	2.625	3.625	4.11111	1.5	4.5	3	4
A0A0A0MS08	IGHG1	Ig gamma-1 chain C region (Fragment)	6.96	43.9	5.25	7	7.22222	6.5	3.16667	13	14.3333
P09467	FBP1	Fructose-1,6-bisphosphatase 1	6.99	36.8	0	0.125	0	0	0	0	0
P53634	CTSC	Dipeptidyl peptidase 1	6.99	51.8	0.125	0.25	0	1	0	0	0
J3KQG3	EPHA10	EPH receptor A10, isoform CRA_b	7.01	110.3	0	0	0.111111	0	0	0	0
P17174	GOT1	Aspartate aminotransferase, cytoplasmic	7.01	46.2	0	0.125	0	0.5	0	0	0
Q6UWP8	SBSN	Suprabasin	7.01	60.5	0.875	0	0	0	0	0	0
P02790	HPX	Hemopexin	7.02	51.6	0	0.75	1.16667	2.5	1	2.5	6
P04083	ANXA1	Annexin A1	7.02	38.7	0.75	0.875	1.33333	0	0	4	0.333333
P08236	GUSB	Beta-glucuronidase	7.02	74.7	0	0.5	0	2	0	0	0
Q8IWY7	TTBK2	Tau-tubulin kinase	7.02	182.4	0.125	0	0.277778	0	0	0.5	0.333333
A0A0G2JPR0	C4A	Complement C4-A	7.03	192.8	1.125	1.75	1.44444	1	4.5	1	3
P05109	S100A8	Protein S100-A8	7.03	10.8	0.5	0.375	0.944444	0	0	2.5	0
P11217	PYGM	Glycogen phosphorylase, muscle form	7.03	97	0	0	0.888889	0	0	0	0
Q93088	BHMT	Betaine--homocysteine S-methyltransferase 1	7.03	45	0	0.125	0	0.5	0	0	0
P04746	AMY2A	Pancreatic alpha-amylase	7.05	57.7	4	8.5	2.11111	12	3.66667	2	0
Q9UIB8	CD84	SLAM family member 5	7.06	38.8	0	0.125	0	0.5	0	0	0
P19961	AMY2B	Alpha-amylase 2B	7.09	57.7	3.375	5.875	2.11111	8	0	2	0
Q92820	GGH	Gamma-glutamyl hydrolase	7.11	35.9	0	0.625	0	2	0	0	0.666667
Q9UBR2	CTSZ	Cathepsin Z	7.11	33.8	0.75	0	0	0	0	0	0
P00915	CA1	Carbonic anhydrase 1	7.12	28.9	0	0.625	0	0	0	0	0
P02787	TF	Serotransferrin	7.12	77	11.75	2.5	5.88889	4	0	16	31.6667
P19440	GGT1	Gamma-glutamyltranspeptidase 1	7.12	61.4	0	0.5	0	2	0	0	0
P31949	S100A11	Protein S100-A11	7.12	11.7	0	0.375	0	0	0	0	0
Q9UNN8	PROCR	Endothelial protein C receptor	7.18	26.7	0.875	0.375	1.16667	1	0	1.5	1.66667
Q17RB8	LONRF1	LON peptidase N-terminal domain and RING finger protein 1	7.2	86.7	0.25	0	0	0	0	0	0
P01037	CST1	Cystatin-SN	7.21	16.4	0	0.25	0	0	0	0	0
P42785	PRCP	Lysosomal Pro-X carboxypeptidase	7.21	55.8	0.125	0.5	0.333333	1	0.166667	1	0.333333
Q9BRK3	MXRA8	Matrix-remodeling-associated protein 8	7.23	49.1	0.125	0.5	0	2	0	0	0
A0A075B6K9	IGLC2	Ig lambda-2 chain C regions (Fragment)	7.24	11.3	0.25	1.5	2.05556	1	1	3.5	2.66667
P00747	PLG	Plasminogen	7.24	90.5	0	0.375	0	0	0	0	0
Q9Y2E5	MAN2B2	Epididymis-specific alpha-mannosidase	7.24	113.9	0	0.125	0	0.5	0	0	0
E7EQ64	PRSS1	Trypsin-1	7.25	28.1	0	0	0	0	0	0	0
P06732	CKM	Creatine kinase M-type	7.25	43.1	0	0	0.777778	0	0	0	0
P0C0L5	C4B	Complement C4-B	7.27	192.6	1.125	1.875	1.44444	1	4.83333	1	3
P68871	HBB	Hemoglobin subunit beta	7.28	16	0.375	0.125	3.33333	0.5	0	9	12.6667
P51164	ATP4B	Potassium-transporting ATPase subunit beta	7.33	33.3	0	0.125	0	0	0	0	0
Q9HAT2	SIAE	Sialate O-acetylesterase	7.33	58.3	0	0	0.166667	0	0	0.5	0.666667
Q86UE6	LRRTM1	Leucine-rich repeat transmembrane neuronal protein 1	7.34	58.6	0.125	0	0	0	0	0	0
P06733	ENO1	Alpha-enolase	7.39	47.1	0	0.625	0	2	0	0	0
Q6EMK4	VASN	Vasorin	7.39	71.7	3.625	8.375	4.55556	11.5	0.5	5	6.33333
Q96DA0	ZG16B	Zymogen granule protein 16 homolog B	7.39	22.7	0.125	0	0.111111	0	0	0	0
P00918	CA2	Carbonic anhydrase 2	7.4	29.2	0	0.125	0	0.5	0	0	0
P13598	ICAM2	Intercellular adhesion molecule 2	7.43	30.6	0	0.25	0.611111	1	0	1.5	0.666667
Q8WVN6	SECTM1	Secreted and transmembrane protein 1	7.43	27	0.5	1.75	2.38889	2.5	1	0.5	1.33333
M0R1F0	KLK3	Prostate-specific antigen (Fragment)	7.44	28.6	0	0.5	0.444444	0	0	0	0
Q8IVW6	ARID3B	AT-rich interactive domain-containing protein 3B	7.52	60.6	0	0.125	0	0	0	0	0
Q8NI36	WDR36	WD repeat-containing protein 36	7.53	105.3	0.125	0	0	0	0	0	0
Q96PD5	PGLYRP2	N-acetylmuramoyl-L-alanine amidase	7.55	62.2	0	0	0.777778	0	0.333333	2	0.333333
A0A087WWM1	MUC1	Mucin-1	7.56	122.9	0	0.125	0	0.5	0	0	0
P04080	CSTB	Cystatin-B	7.56	11.1	0	0.125	0.333333	0.5	0	1	0
E7ETH0	CFI	Complement factor I	7.59	66.6	0	0.25	0	1	0	0	0
P01859	IGHG2	Ig gamma-2 chain C region	7.59	35.9	0.875	1.5	1.44444	0.5	0	3	2.33333
P00995	SPINK1	Serine protease inhibitor Kazal-type 1	7.61	8.5	0	0	0	0	0	0	0
Q13510	ASAH1	Acid ceramidase	7.62	44.6	0	0.5	0	2	0	0	0
P26842	CD27	CD27 antigen	7.64	29.1	0	0	0.111111	0	0	0	0
Q9NXH9	TRMT1	tRNA (guanine(26)-N(2))-dimethyltransferase	7.64	72.2	0	0.125	0	0	0	0	0
P13866	SLC5A1	Sodium/glucose cotransporter 1	7.68	73.4	0	0.25	0	1	0	0	0
P13929	ENO3	Beta-enolase	7.71	47	0	0	1.33333	0	0	0	0
P07355	ANXA2	Annexin A2	7.75	38.6	0.75	0	0.5	0	0	1.5	0
A0A1B0GU03	1 SV	Uncharacterized protein	7.77	62.7	0	0.625	0.166667	1	0	0.5	0
E9PR17	CD59	CD59 glycoprotein	7.77	14.5	0.75	0.25	1.27778	0	0	0.5	0
H0Y599	DOCK4	Dedicator of cytokinesis protein 4 (Fragment)	7.8	228.5	0.125	0	0	0	0	0	0
P41222	PTGDS	Prostaglandin-H2 D-isomerase	7.8	21	2.25	8.375	7.5	3	1.16667	8.5	14.3333
A0A0B4J2D9	IGKV1D-13	Protein IGKV1D-13 (Fragment)	7.84	12.6	0	0.375	0	0	0	0	0
P14618	PKM	Pyruvate kinase PKM	7.84	57.9	0	0	1	0	0	0	0.333333
H3BTR3	DUS2	tRNA-dihydrouridine(20) synthase [NAD(P)+]-like	7.87	9.8	0	0.5	0	0	0	0	1.33333
P05062	ALDOB	Fructose-bisphosphate aldolase B	7.87	39.4	0	0.125	0	0.5	0	0	0
A0A075B6N8	IGHG3	Ig gamma-3 chain C region (Fragment)	7.9	41.3	0.75	2.25	1.77778	2.5	0.5	4	2.66667
Q16270	IGFBP7	Insulin-like growth factor-binding protein 7	7.9	29.1	0	1.375	0.111111	2.5	0	0	0
A0A087WW89	IGHV3-72	Protein IGHV3-72	7.97	11.2	0	0	0.5	0	0	1.5	1.66667
F6S8M0	GNS	N-acetylglucosamine-6-sulfatase	7.97	65.7	0.75	0.125	0.166667	0	0	0.5	0.666667
P15328	FOLR1	Folate receptor alpha	7.97	29.8	0	0.125	0	0.5	0	0	0
Q96CG8	CTHRC1	Collagen triple helix repeat-containing protein 1	7.99	26.2	0	0.125	0	0	0	0	0
P02538	KRT6A	Keratin, type II cytoskeletal 6A	8	60	2.25	0.125	0	0.5	0	0	0
P35908	KRT2	Keratin, type II cytoskeletal 2 epidermal	8	65.4	1.625	0.75	2.11111	3	0	2	1.33333
Q496F6	CD300E	CMRF35-like molecule 2	8	22.9	0	0	0.111111	0	0	0	0
K4DIA0	ICOSLG	ICOS ligand	8.05	51.9	0.25	0.25	0.666667	0	0	0	0
P12273	PIP	Prolactin-inducible protein	8.05	16.6	0	0	0.111111	0	0	0	0
P09668	CTSH	Pro-cathepsin H	8.07	37.4	0	0.125	0	0.5	0	0	0
J3KPS3	ALDOA	Fructose-bisphosphate aldolase	8.09	39.8	0	0	0.444444	0	0	0	0
Q15828	CST6	Cystatin-M	8.09	16.5	0	0	0.111111	0	0	0	0
Q8WWI1	LMO7	LIM domain only protein 7	8.09	192.6	0.125	0	0	0	0	0	0
M9MML0	FCGR3A	Fc of IgG low affinity IIIa receptor isoform 1	8.1	32.7	0	0	0.111111	0	0	0	0
P04264	KRT1	Keratin, type II cytoskeletal 1	8.12	66	7.125	1.125	5.33333	4	0	6	9
Q9NZM3	ITSN2	Intersectin-2	8.12	193.3	0	0.125	0	0	0	0	0
Q9NXG0	CNTLN	Centlein	8.15	161.5	0	0	0.111111	0	0	0	0
P00338	LDHA	L-lactate dehydrogenase A chain	8.27	36.7	0	0	0.444444	0	0	0	0
P02675	FGB	Fibrinogen beta chain	8.27	55.9	0	0.375	0.166667	0	0	0.5	2.66667
V9GYM3	APOA2	Apolipoprotein A-II	8.27	14.9	0	0	0.666667	0	0	2	3
Q7Z5M8	ABHD12B	Protein ABHD12B	8.28	40.8	0.125	0	0	0	0	0	0
E9PK25	CFL1	Cofilin-1	8.34	22.7	0	0.375	0	1	0	0	0
O75746	SLC25A12	Calcium-binding mitochondrial carrier protein Aralar1	8.38	74.7	0	0	0.111111	0	0	0	0
P13804	ETFA	Electron transfer flavoprotein subunit alpha, mitochondrial	8.38	35.1	0	0	0.222222	0	0	0	0
Q6YI46	TMEM64	Transmembrane protein 64	8.41	39.6	0	0	0	0	0	0	0
P04406	GAPDH	Glyceraldehyde-3-phosphate dehydrogenase	8.46	36	0	0	0.666667	0	0	0	0
O14617	AP3D1	AP-3 complex subunit delta-1	8.48	130.1	0	0	0	0	0	0	0
X6R8F3	LCN2	Neutrophil gelatinase-associated lipocalin	8.5	22.8	0	0	0.111111	0	0	0	0
Q9GZT9	EGLN1	Egl nine homolog 1	8.53	46	0.125	0	0	0	0	0	0
Q9UBC9	SPRR3	Small proline-rich protein 3	8.57	18.1	0.125	0.125	0	0	0	0	0
A0A087WZ82	FXYD6-FXYD2	Protein FXYD6-FXYD2	8.59	16.2	0	0.875	0.777778	1.5	0	0	0.333333
P15291	B4GALT1	Beta-1,4-galactosyltransferase 1	8.65	43.9	0	0.125	0	0	0	0	0
P40926	MDH2	Malate dehydrogenase, mitochondrial	8.68	35.5	0	0	0.111111	0	0	0	0
P69905	HBA1	Hemoglobin subunit alpha	8.68	15.2	0.375	0.125	2.16667	0.5	0	6.5	6.33333
Q8N4F0	BPIFB2	BPI fold-containing family B member 2	8.72	49.1	0.125	0	0	0	0	0	0
P10153	RNASE2	Non-secretory ribonuclease	8.73	18.3	0	0.75	1.94444	2	0	2.5	1.66667
A0A0B4J231	IGLL5	Immunoglobulin lambda-like polypeptide 5	8.84	23.1	0.25	1.125	1.22222	0.5	0	1	1
P08263	GSTA1	Glutathione S-transferase A1	8.88	25.6	0	0.125	0	0.5	0	0	0
O00391	QSOX1	Sulfhydryl oxidase 1	8.92	82.5	0	0	0.166667	0	0	0.5	0
P36957	DLST	Dihydrolipoyllysine-residue succinyltransferase component of 2-oxoglutarate dehydrogenase complex, mitochondrial	8.95	48.7	0	0	0.222222	0	0	0	0
Q13268	DHRS2	Dehydrogenase/reductase SDR family member 2, mitochondrial	9.01	29.9	0	0.375	0	0	0	0	0
Q05639	EEF1A2	Elongation factor 1-alpha 2	9.03	50.4	0	0	0.222222	0	0	0	0
Q9BRQ8	AIFM2	Apoptosis-inducing factor 2	9.11	40.5	0	0	0.166667	0	0	0.5	0
Q8IWU5	SULF2	Extracellular sulfatase Sulf-2	9.17	100.4	0	0.375	1.77778	0	0	1	0.666667
P05154	SERPINA5	Plasma serine protease inhibitor	9.26	45.6	2.25	4.5	4.27778	9.5	0	1.5	0.333333
Q8NC38	ZNF436-AS1	Putative uncharacterized protein ZNF436-AS1	9.29	14.4	0	0.125	0	0	0	0	0
Q96AP7	ESAM	Endothelial cell-selective adhesion molecule	9.32	41.2	0.125	0.25	0	0	0	0	0
O76039	CDKL5	Cyclin-dependent kinase-like 5	9.54	115.5	0	0.125	0	0.5	0	0	0
P02814	SMR3B	Submaxillary gland androgen-regulated protein 3B	9.57	8.2	0	0	0.166667	0	0	0.5	0
P62979	RPS27A	Ubiquitin-40S ribosomal protein S27a	9.64	18	0.125	0.25	0.5	0.5	0	0.5	0
Q86UR5	RIMS1	Regulating synaptic membrane exocytosis protein 1	9.66	189	0	0.125	0	0	0	0	0
A0A075B6Z2	TRAJ56	Protein TRAJ56 (Fragment)	10.29	2.2	0	0.125	0	0	0	0	0
P0C0S8	HIST1H2AG	Histone H2A type 1	10.9	14.1	1.625	0	0.777778	0	0	0	0
Q6FI13	HIST2H2AA3	Histone H2A type 2-A	10.9	14.1	0.5	0	0.111111	0	0	0	6.33333
P68431	HIST1H3A	Histone H3.1	11.12	15.4	0.125	0	0	0	0	0	0
I3L3D5	PFN1	Profilin (Fragment)	11.4	17.5	0	0.125	0	0	0	0	0
A0A075B6H7	IGKV3-7	Protein IGKV3-7 (Fragment)	5.25	12.8	0	0	0	0	0.166667	0	0.333333
A0A087WSZ0	IGKV1D-8	Protein IGKV1D-8 (Fragment)	7.74	12.8	0	0	0	0	0	0	0.333333
A0A087WTG3	CUL3	Cullin-3	9.48	39.1	0	0	0	0	0	0	0
A0A0A0MT71	C16orf89	UPF0764 protein C16orf89	5.99	48.8	0	0	0	0	0	0	0
A0A0B4J1Z0	COBLL1	COBL-like 1, isoform CRA_a	9.26	46.7	0	0	0	0	0	0	0.333333
A0A0U1RRH7	3 SV	Histone H2A	11.52	18.5	0	0	0	0	0	0	11
E7EVA0	MAP4	Microtubule-associated protein	6.23	245.3	0	0	0	0	0.166667	0	0
E9PGN7	SERPING1	Plasma protease C1 inhibitor	6.76	59.5	0	0	0	0	0.5	0	1
G3XA98	FBLN5	Fibulin 5, isoform CRA_a	4.73	54.1	0	0	0	0	0.333333	0	0
H0Y8X4	DNPH1	2'-deoxynucleoside 5'-phosphate N-hydrolase 1 (Fragment)	5.5	25.9	0	0	0	0	0.666667	0	0
O15164	TRIM24	Transcription intermediary factor 1-alpha	7.11	116.8	0	0	0	0	0.166667	0	0
O94850	DDN	Dendrin	10.17	76	0	0	0	0	0.166667	0	0
P00167	CYB5A	Cytochrome b5	4.96	15.3	0	0	0	0	0	0	0.666667
P00734	F2	Prothrombin	5.9	70	0	0	0	0	0.166667	0	0
P01861	IGHG4	Ig gamma-4 chain C region	7.36	35.9	0	0	0	0	3.16667	0	9.33333
P02533	KRT14	Keratin, type I cytoskeletal 14	5.16	51.5	0	0	0	0	0	0	0.333333
P04196	HRG	Histidine-rich glycoprotein	7.5	59.5	0	0	0	0	0	0	0
P04278	SHBG	Sex hormone-binding globulin	6.71	43.8	0	0	0	0	0	0	0.333333
P05177	CYP1A2	Cytochrome P450 1A2	9.06	58.3	0	0	0	0	0	0	1.66667
P06727	APOA4	Apolipoprotein A-IV	5.38	45.4	0	0	0	0	0	0	0.333333
P08697	SERPINF2	Alpha-2-antiplasmin	6.29	54.5	0	0	0	0	0	0	0.666667
P09210	GSTA2	Glutathione S-transferase A2	8.59	25.6	0	0	0	0	0	0	3.33333
P12755	SKI	Ski oncogene	7.62	80	0	0	0	0	0.166667	0	0
P14923	JUP	Junction plakoglobin	6.14	81.7	0	0	0	0	0	0	0
P15924	DSP	Desmoplakin	6.81	331.6	0	0	0	0	0	0	0
P19013	KRT4	Keratin, type II cytoskeletal 4	6.61	57.3	0	0	0	0	0	0	0.333333
P19823	ITIH2	Inter-alpha-trypsin inhibitor heavy chain H2	6.86	106.4	0	0	0	0	0	0	0.333333
P23141	CES1	Liver carboxylesterase 1	6.6	62.5	0	0	0	0	0	0	0.666667
P27797	CALR	Calreticulin	4.44	48.1	0	0	0	0	0	0	0.333333
P41091	EIF2S3	Eukaryotic translation initiation factor 2 subunit 3	8.4	51.1	0	0	0	0	0	0	0.333333
P43652	AFM	Afamin	5.9	69	0	0	0	0	0	0	0
P55957	BID	BH3-interacting domain death agonist	5.44	22	0	0	0	0	0.166667	0	0
P59665	DEFA1	Neutrophil defensin 1	6.99	10.2	0	0	0	0	1	0	0
P62258	YWHAE	14-3-3 protein epsilon	4.74	29.2	0	0	0	0	0	0	0.333333
P68104	EEF1A1	Elongation factor 1-alpha 1	9.01	50.1	0	0	0	0	0.166667	0	0
Q15848	ADIPOQ	Adiponectin	5.74	26.4	0	0	0	0	0.5	0	0
Q2T9K0	TMEM44	Transmembrane protein 44	7.84	52.2	0	0	0	0	0.166667	0	0
Q5T2T1	MPP7	MAGUK p55 subfamily member 7	7.14	65.5	0	0	0	0	0.166667	0	0
Q68DD2	PLA2G4F	Cytosolic phospholipase A2 zeta	5.44	95	0	0	0	0	0	0	0.333333
Q6ZWE6	PLEKHM3	Pleckstrin homology domain-containing family M member 3	7.09	87.1	0	0	0	0	0	0	0
Q8IUA7	ABCA9	ATP-binding cassette sub-family A member 9	6.93	184.2	0	0	0	0	0	0	0.333333
Q8IYI8	ZNF440	Zinc finger protein 440	9.14	69.1	0	0	0	0	0	0	0.333333
Q8N3J3	C17orf53	Uncharacterized protein C17orf53	6.23	69.7	0	0	0	0	0	0	0.333333
Q8NCM8	DYNC2H1	Cytoplasmic dynein 2 heavy chain 1	6.54	492.3	0	0	0	0	0	0	0.333333
Q8WXG9	GPR98	G-protein coupled receptor 98	4.64	692.6	0	0	0	0	0.166667	0	0
Q9NQC3	RTN4	Reticulon-4	4.5	129.9	0	0	0	0	0	0	1.33333
Q9UHI8	ADAMTS1	A disintegrin and metalloproteinase with thrombospondin motifs 1	6.83	105.3	0	0	0	0	0.5	0	0
